# Supplementary material for: Imaging patterns and recommendations for diagnosis, staging, and management of lung cancer
Source: BJR Open. 2025 May 21;7(1):tzaf013. doi: 10.1093/bjro/tzaf013 (PMC12145177; doi:10.1093/bjro/tzaf013)
Supplement: tzaf013_Supplementary_Data [file tzaf013_supplementary_data.zip]

Archive with 1 entries (1 files):
- Supplementary files 20.04.25.docx
